# Supplementary material for: Involvement of Type IV Pili in Pathogenicity of Plant Pathogenic Bacteria
Source: Genes (Basel). 2011 Oct 18;2(4):706–35. doi: 10.3390/genes2040706 (PMC3927602; doi:10.3390/genes2040706)
Supplement: Supplementary File 1 — ZIP-Document (ZIP, 15163 KB) [file genes-02-00706-s001.zip]

Archive with 4 entries (3 files):
- genes-11327-supplementary-layout/
- genes-11327-supplementary-layout/Supplementary movie_1.wmv
- genes-11327-supplementary-layout/Supplementary movie_2.wmv
- genes-11327-supplementary-layout/Thumbs.db
